# Supplementary material for: Chemokine-Adjuvanted Plasmid DNA Induces Homing of Antigen-Specific and Non–Antigen-Specific B and T Cells to the Intestinal and Genital Mucosae
Source: J Immunol. 2020 Jan 8;204(4):903–13. doi: 10.4049/jimmunol.1901184 (PMC6994839; doi:10.4049/jimmunol.1901184)
Supplement: Data Supplement [file JI_1901184.zip]

Archive with 2 entries (2 files):
- JI_1901184_Supplemental_Figures_1.pdf
- manifest.xml
